# Supplementary material for: A bioavailable strontium isoscape for Western Europe: A machine learning approach
Source: PLoS One. 2018 May 30;13(5):e0197386. doi: 10.1371/journal.pone.0197386 (PMC5976198; doi:10.1371/journal.pone.0197386)
Supplement: S1 File — (R) [file pone.0197386.s001.R]

###########################SET DIRECTORY#################################################

##########################SET LIBRARIES##################################################
library(nlme);library(raster);library(rgdal);library(sp);library(ncdf4);
library(readxl);library(car);library(gstat);library(randomForest);library(GSIF);
library(ranger);library(ModelMap);library(caret);library(corrplot);library(devtools); 
library(randomForestCI);library(dplyr); library(randomForest);library(ggplot2);
require(GGally); library(rattle); library(rpart.plot); library(base); library(Cubist);
library(automap);library(extraTrees);library(rworldmap);library(ggmap);library(mapproj)

##########################INPUT OBSERVATION##################################################
###Clean NA values and project observations
#sr_orig <- read.csv("sr_orig_edit.csv", header = TRUE, sep=";", row.names="VUA_ID")
sr_orig <- readxl::read_excel("sr_orig_improved.xlsx",col_names=TRUE, na="NA", sheet="sr_orig_improved")

sr_orig_0<-sr_orig[!is.na(sr_orig$X),] #remove rows with missing XY coordinates
sr_orig_0<-sr_orig_0[!is.na(sr_orig$Y),]
sr_orig_1<-sr_orig_0[!is.na(sr_orig_0$X87Sr86Sr),] #remove rows with missing observed Sr data
sr_orig_1<-sr_orig_1[sr_orig_1$Category=='Plant'|sr_orig_1$Category=='Bone'|sr_orig_1$Category=='Dentine'|sr_orig_1$Category=='Enamel'|sr_orig_1$Category=='Shell'|sr_orig_1$Category=='Soil'|sr_orig_1$Category=='Water'|sr_orig_1$Category=='Rock',]
str(sr_orig_1)
write.csv(sr_orig_1,file="sr_orig_1.csv")
sr_proj<-project(as.matrix(sr_orig_1[,c("X","Y")]), "+proj=eck4 +lon_0=0 +x_0=0 +y_0=0 +ellps=WGS84 +units=m +no_defs")
plot(sr_proj)


##########################INPUT ANCILLARY RASTERS##################################################
###World ancillary rasters
r.m1 = raster("Projected_rasters\\Projected_rasters\\rm1_reproj.tif")
r.age = raster("Projected_rasters\\Projected_rasters\\basement_age_reproj.tif")
r.dust = raster("Projected_rasters\\Projected_rasters\\dust_reproj.tif")
r.map = raster("Projected_rasters\\Projected_rasters\\map_reproj.tif")
r.salt = raster("Projected_rasters\\Projected_rasters\\salt_reproj.tif")
r.soilthick = raster("Projected_rasters\\Projected_rasters\\soilthick_reproj.tif")
r.upland =raster("Projected_rasters\\Projected_rasters\\upland_reproj.tif")
r.ai = raster("Projected_rasters\\Projected_rasters\\ai_reproj.tif")
r.pet = raster("Projected_rasters\\Projected_rasters\\pet_reproj.tif")
r.elevation = raster("Projected_rasters\\Projected_rasters\\elevation_reproj.tif")
r.depth = raster("Projected_rasters\\Projected_rasters\\depth_reproj.tif")
r.phk1 = raster("Projected_rasters\\Projected_rasters\\phk1_reproj.tif")
r.clay = raster("Projected_rasters\\Projected_rasters\\rclay_reproj.tif")
r.ph = raster("Projected_rasters\\Projected_rasters\\rph_reproj.tif")
r.orc = raster("Projected_rasters\\Projected_rasters\\rorc_reproj.tif")
r.cec = raster("Projected_rasters\\Projected_rasters\\rcec_reproj.tif")
r.bulk = raster("Projected_rasters\\Projected_rasters\\rbulk_reproj.tif")
r.litho=raster("Ancillary_raster_layers\\geological_map\\litho.tif")
r.xx=raster("Ancillary_raster_layers\\geological_map\\xx.tif")
r.maxage_geol=raster("Ancillary_raster_layers\\geological_map\\agemax.tif")
r.minage_geol=raster("Ancillary_raster_layers\\geological_map\\agemin.tif")
r.meanage_geol=raster("Ancillary_raster_layers\\geological_map\\agemean.tif")
r.srsrq1=raster("Ancillary_raster_layers\\geological_map\\srsrq1.tif")
r.srsrq3=raster("Ancillary_raster_layers\\geological_map\\srsrq3.tif")
r.lc=raster("Projected_rasters\\Projected_rasters\\lc_reproj.tif")
r.silt=raster("Projected_rasters\\Projected_rasters\\silt_reproj.tif")
r.sand=raster("Projected_rasters\\Projected_rasters\\sand_reproj.tif")
r.phkcl=raster("Projected_rasters\\Projected_rasters\\phkcl_reproj.tif")
r.bouger=raster("Projected_rasters\\Projected_rasters\\bouger_reproj.tif")


###Clip rasters to Europe only
europe<-as.vector(c(-2500000,3500000,4000000,8000000))
r.m1<-crop(r.m1, europe)
r.age = crop(r.age, r.m1, snap='near')
r.dust = crop(r.dust, r.m1, snap='near')
r.map = crop(r.map, r.m1, snap='near')
r.salt = crop(r.salt, r.m1, snap='near')
r.soilthick = crop(r.soilthick, r.m1, snap='near')
r.upland =crop(r.upland, r.m1, snap='near')
r.ai = crop(r.ai, r.m1, snap='near')
r.pet = crop(r.pet, r.m1, snap='near')
r.elevation = crop(r.elevation, r.m1, snap='near')
r.depth = crop(r.depth, r.m1, snap='near')
r.phk1 = crop(r.phk1, r.m1, snap='near')
r.clay = crop(r.clay, r.m1, snap='near')
r.ph = crop(r.ph, r.m1, snap='near')
r.orc = crop(r.orc, r.m1, snap='near')
r.cec = crop(r.cec, r.m1, snap='near')
r.bulk=crop(r.bulk, r.m1, snap='near')
r.litho = crop(r.litho, r.m1, snap='near')
r.xx=crop(r.xx, r.m1, snap='near')
r.minage_geol = crop(r.minage_geol, r.m1, snap='near')
r.maxage_geol = crop(r.maxage_geol, r.m1, snap='near')
r.meanage_geol = crop(r.meanage_geol, r.m1, snap='near')
r.srsrq1=crop(r.srsrq1, r.m1, snap='near')
r.srsrq3=crop(r.srsrq3, r.m1, snap='near')
r.lc=crop(r.lc, r.m1, snap='near')
r.silt=crop(r.silt, r.m1, snap='near')
r.sand=crop(r.sand, r.m1, snap='near')
r.phkcl=crop(r.phkcl, r.m1, snap='near')
r.bouger=crop(r.bouger, r.m1, snap='near')

##########################EXAMINE RASTER NORMALITY AND TRANSFORM IF NECESSARY ###################################
#log transform non-normal raster
r.map.t<-log(r.map) 
r.dust.t<-log(r.dust)
r.salt.t <-log(r.salt)
r.minage_geol.t <-log(r.minage_geol+0.0001)
r.maxage_geol.t <-log(r.maxage_geol+0.0001)
r.meanage_geol.t <-log(r.meanage_geol+0.0001)


##########################EXTRACT RASTER VALUES AT OBSERVATIONS##################################################

#extract from raw and transformed rasters
m1xy<-extract(r.m1, sr_proj, method='bilinear', buffer=NULL,na.rm=TRUE) 
agexy<-extract(r.age, sr_proj, method='bilinear', buffer=NULL,na.rm=TRUE) 
dustxyt<-extract(r.dust.t, sr_proj, method='bilinear', buffer=NULL,na.rm=TRUE)
saltxyt<-extract(r.salt.t, sr_proj, method='bilinear', buffer=NULL,na.rm=TRUE)
mapxyt<-extract(r.map.t, sr_proj, method='bilinear', buffer=NULL,na.rm=TRUE)
soilthickxy<-extract(r.soilthick, sr_proj, method='bilinear', buffer=NULL,na.rm=TRUE)
uplandxy<-extract(r.upland, sr_proj, method='bilinear', buffer=NULL,na.rm=TRUE)
aixy<-extract(r.ai, sr_proj, method='bilinear', buffer=NULL,na.rm=TRUE)
petxy<-extract(r.pet, sr_proj, method='bilinear', buffer=NULL,na.rm=TRUE)
elevationxy<-extract(r.elevation, sr_proj, method='bilinear', buffer=NULL,na.rm=TRUE)
depthxy<-extract(r.depth, sr_proj, method='bilinear', buffer=NULL,na.rm=TRUE)
phk1xy<-extract(r.phk1,sr_proj, method='bilinear', buffer=NULL,na.rm=TRUE)
clayxy<-extract(r.clay,sr_proj, method='bilinear', buffer=NULL,na.rm=TRUE)
phxy<-extract(r.ph,sr_proj, method='bilinear', buffer=NULL,na.rm=TRUE)
orcxy<-extract(r.orc,sr_proj, method='bilinear', buffer=NULL,na.rm=TRUE)
cecxy<-extract(r.cec,sr_proj, method='bilinear', buffer=NULL,na.rm=TRUE)
bulkxy<-extract(r.bulk,sr_proj, method='bilinear', buffer=NULL,na.rm=TRUE)
lithoxy<-extract(r.litho,sr_proj, method='simple', buffer=NULL,na.rm=TRUE)
xxxy<-extract(r.xx,sr_proj, method='simple', buffer=NULL,na.rm=TRUE)
minage_geolxyt<-extract(r.minage_geol.t,sr_proj, method='bilinear', buffer=NULL,na.rm=TRUE)
maxage_geolxyt<-extract(r.maxage_geol.t,sr_proj, method='bilinear', buffer=NULL,na.rm=TRUE)
meanage_geolxyt<-extract(r.meanage_geol.t,sr_proj, method='bilinear', buffer=NULL,na.rm=TRUE)
srsrq1xy=extract(r.srsrq1,sr_proj, method='bilinear', buffer=NULL,na.rm=TRUE)
srsrq3xy=extract(r.srsrq3,sr_proj, method='bilinear', buffer=NULL,na.rm=TRUE)
lcxy=extract(r.lc,sr_proj, method='simple', buffer=NULL,na.rm=TRUE)
siltxy=extract(r.silt,sr_proj, method='bilinear', buffer=NULL,na.rm=TRUE)
sandxy=extract(r.sand,sr_proj, method='bilinear', buffer=NULL,na.rm=TRUE)
phkclxy=extract(r.phkcl,sr_proj, method='bilinear', buffer=NULL,na.rm=TRUE)
bougerxy=extract(r.bouger,sr_proj, method='bilinear', buffer=NULL,na.rm=TRUE)


###Combine dataset, only untransformed data
sr_proj_xy <- data.frame(sr_orig_1,sr_proj,m1xy,agexy,dustxyt,mapxyt,saltxyt,
                         soilthickxy, uplandxy,aixy,petxy,elevationxy,
                         depthxy,phk1xy,clayxy,phxy,orcxy,cecxy,bulkxy,lithoxy,xxxy,
                         minage_geolxyt,maxage_geolxyt,meanage_geolxyt,
                         srsrq1xy,srsrq3xy,lcxy,siltxy,sandxy,phkclxy,bougerxy)

#including transformed data
sr_proj_xy_t <- data.frame(sr_orig_1,sr_proj,m1xy,agexy,dustxyt,mapxyt,saltxyt,
                         soilthickxy, uplandxy,aixy,petxy,elevationxy,
                         depthxy,phk1xy,clayxy,phxy,orcxy,cecxy,bulkxy,lithoxy,xxxy,
                         minage_geolxyt,maxage_geolxyt,meanage_geolxyt,
                         srsrq1xy,srsrq3xy,lcxy,siltxy,sandxy,phkclxy,bougerxy)

colnames(sr_proj_xy)<-c("ID","X","Y","Z","Original_ID","Location","Category","Type","X87Sr86Sr",  
                          "Source","X.1","Y.1","r.m1","r.age","r.dust.t","r.map.t",     
                          "r.salt.t","r.soilthick","r.upland","r.ai","r.pet","r.elevation",    
                          "r.depth","r.phk1","r.clay","r.ph","r.orc","r.cec","r.bulk","r.litho","r.xx",
                        "r.minage_geol.t","r.maxage_geol.t","r.meanage_geol.t","r.srsrq1","r.srsrq3","r.lc","r.silt","r.sand","r.phkcl","r.bouger")
write.csv(sr_proj_xy,file="sr_proj_xy.csv")

colnames(sr_proj_xy_t)<-c("ID","X","Y","Z","Original_ID","Location","Category","Type","X87Sr86Sr",  
                        "Source","X.1","Y.1","r.m1","r.age","r.dust.t","r.map.t",     
                        "r.salt.t","r.soilthick","r.upland","r.ai.t","r.pet.t","r.elevation",    
                        "r.depth","r.phk1","r.clay","r.ph","r.orc","r.cec","r.bulk","r.litho","r.xx",
                        "r.minage_geol.t","r.maxage_geol.t","r.meanage_geol.t","r.srsrq1","r.srsrq3","r.lc","r.silt","r.sand","r.phkcl","r.bouger")
write.csv(sr_proj_xy_t,file="sr_proj_xy_t.csv")

###################################TIDY THE RAW DATASET ##################################################################

###Remove the non complete cases from extracted data
sr_proj_xy<-subset(sr_proj_xy,select=c("X","Y", "X87Sr86Sr",  
                                       "X.1","Y.1","r.m1","r.age","r.dust.t","r.map.t",     
                                       "r.salt.t","r.soilthick","r.upland","r.ai","r.pet","r.elevation",    
                                       "r.depth","r.phk1","r.clay","r.ph","r.orc","r.cec","r.bulk","r.litho","r.xx",
                                       "r.minage_geol.t","r.maxage_geol.t","r.meanage_geol.t","r.srsrq1","r.srsrq3","r.lc","r.silt","r.sand","r.phkcl","r.bouger"))
###Combine redundant lat/long
sr_proj_xy<-sr_proj_xy[complete.cases(sr_proj_xy),]
sr_agg<-aggregate(sr_proj_xy,by=list(sr_proj_xy$X,sr_proj_xy$Y), FUN=median,na.rm=TRUE)
write.csv(sr_agg,file="sr_agg.csv")

sr_agg1<-subset(sr_agg, select=c("X","Y","X87Sr86Sr","r.m1","r.age","r.dust.t","r.map.t",     
                             "r.salt.t","r.soilthick","r.upland","r.ai","r.pet","r.elevation",    
                             "r.depth","r.phk1","r.clay","r.ph","r.orc","r.cec","r.bulk",
                             "r.litho","r.xx","r.minage_geol.t","r.maxage_geol.t","r.meanage_geol.t",
                             "r.srsrq1","r.srsrq3","r.lc","r.silt","r.sand","r.phkcl","r.bouger"))

###Project cleaned dataset
sr_agg_p <- project(as.matrix(sr_agg[,c("X","Y")]), "+proj=eck4 +lon_0=0 +x_0=0 +y_0=0 +ellps=WGS84 +units=m +no_defs")


#######################APPLY ORDINARY KRIGGING TO THE DATASET#######################################

###validating prediction using different metrics like RMSE
sr_krig<-sr_agg
sr_krig$X1<-sr_agg_p[,1]
sr_krig$Y1<-sr_agg_p[,2]

coordinates(sr_krig)<-~X1+Y1
proj4string(sr_krig)<-crs("+proj=eck4 +lon_0=0 +x_0=0 +y_0=0 +ellps=WGS84 +units=m +no_defs")

set.seed(123)
###Ordinary kriging
#g_dat <- gstat(formula = sr_krig$X87Sr86Sr~1, data=sr_krig) 
##Universal kriging
g_dat <- gstat(formula = sr_krig$X87Sr86Sr~r.maxage_geol.t, data=sr_krig)
###Fit a variogram modelx
q_dat <- variogram(g_dat) 
par(mfrow=c(1,1))
plot(q_dat) 
v.fit <- fit.variogram(q_dat, vgm(1.735715103698649e-005, "Sph", 10E5, 5.003696487553945e-006)) 
plot(q_dat, v.fit) 

###10_fold Cross-Validation kriging
###Ordinary kriging
#cv_pr<- krige.cv(X87Sr86Sr~1,sr_krig, model=v.fit,nfold=10)
###Universal kriging
cv_pr<- krige.cv(X87Sr86Sr~r.maxage_geol.t,sr_krig, model=v.fit,nfold=2)

par(mfrow=c(1,1))
plot(cv_pr$observed ,cv_pr$var1.pred, 
     xlab="Observedvalues", ylab="Predictedvalues")
bubble(cv_pr, "residual")
# RMSE kriging model
RMSE<-sqrt(mean(cv_pr$residual^2))
# R-squared
R_sq<-cor(cv_pr$observed,cv_pr$var1.pred)


############################################MODEL SELECTION##################################################
###Run initial random forest with all data and variables
names(sr_agg1)
sr_noBB121<-subset(sr_agg1[,3:32],select=c("X87Sr86Sr","r.age","r.dust.t","r.map.t","r.salt.t","r.soilthick","r.upland","r.ai","r.pet",           
                                          "r.elevation","r.depth","r.phk1","r.clay","r.ph","r.orc","r.cec","r.bulk","r.litho","r.xx",
                                          "r.minage_geol.t","r.maxage_geol.t","r.meanage_geol.t","r.lc","r.silt","r.sand",
                                          "r.phkcl","r.bouger"))
m.sr <- randomForest(X87Sr86Sr~.,data=sr_noBB121, keep.inbag=TRUE)

# Plot the error as the number of trees increases
plot(m.sr)

###Plot variables of importance
X11()
par(mfrow=c(1,2))
varImpPlot(m.sr,main='Variable Importance Plot: Base Model')
plot(m.sr,main='Error vs No. of trees plot: Base Model')


##########################REPROCESS DATASET##################################################
###Explore and filter zero variance predictors 
nzv <- nearZeroVar(sr_agg1[,3:32], saveMetrics= TRUE)
####no zero variance data

###Explore and filter cross-correlated variables 
par(mfrow=c(1,1))
corrplot(cor(sr_agg1[,3:32]), order = "hclust")
highlyCor <- findCorrelation(cor(sr_agg1[,3:32]), cutoff = .75)
###Remove variables correlated by more than 0.75
sr_agg1_cor <- subset(sr_agg1[,3:32], select=c(-highlyCor))
corrplot(cor(sr_agg1_cor), order = "hclust")


#########################SELECTION OF VARIABLES USING VSURF################################### 

library(VSURF)
names(sr_agg1)
set.seed(123)
sr_agg1.vsurf<-VSURF(sr_agg1[,4:32],sr_agg1$X87Sr86Sr) 
sr_agg1.vsurf$varselect.pred
plot(sr_agg1.vsurf)
sr_agg1.sub<-sr_agg1[,4:32]
sr_agg_VSURF <- sr_agg1.sub[c(sr_agg1.vsurf$varselect.pred)] #automatic subsetting of selected variables
sr_agg_VSURF<-cbind(sr_agg1[,1:3],sr_agg_VSURF)

###VSURF without Bataille and Bowen 2012 products
sr_noBB12<-subset(sr_agg1[,3:32],select=c("r.age","r.dust.t","r.map.t","r.salt.t","r.soilthick","r.upland","r.ai","r.pet",           
                                                      "r.elevation","r.depth","r.phk1","r.clay","r.ph","r.orc","r.cec","r.bulk","r.litho","r.xx",
                                                      "r.minage_geol.t","r.maxage_geol.t","r.meanage_geol.t","r.lc","r.silt","r.sand",
                                                      "r.phkcl","r.bouger"))
set.seed(123)
sr_agg2.vsurf<-VSURF(sr_noBB12,sr_agg1$X87Sr86Sr) 
sr_agg2.vsurf$varselect.pred
plot(sr_agg2.vsurf)
sr_agg2.sub<-sr_noBB12
sr_agg2_VSURF <- sr_agg2.sub[c(sr_agg2.vsurf$varselect.pred)] #automatic subsetting of selected variables
sr_agg2_VSURF<-cbind(sr_agg1[,1:3],sr_agg2_VSURF)

set.seed(123)
inTrain <- createDataPartition(y=sr_agg_VSURF$X87Sr86Sr, p=0.80, list=FALSE)
training <- sr_agg_VSURF[inTrain,]; 
testing <- sr_agg_VSURF[-inTrain,]; 

train_p <- project(as.matrix(training[,c("X","Y")]), "+proj=eck4 +lon_0=0 +x_0=0 +y_0=0 +ellps=WGS84 +units=m +no_defs")

training<-sr_agg_VSURF[,c(3:16)]
training3<-sr_agg2_VSURF[,c(3:14)]

# Splitting the data for repeated cross validation 
fitControl <- trainControl(## 10-fold Crossvalidation
  method = "repeatedcv",
  number = 10,
  ## repeated ten times
  repeats = 5,
  verboseIter=FALSE ,
  returnResamp="final",
  savePredictions="all"
  # With parallel backend
  #allowParallel=TRUE
  )

####CART model
set.seed(123)
CART <- train(X87Sr86Sr ~ ., method="rpart",data=training, cp=0.1)

####Random forest model
# Try different set of models using caret cross-validation algorithms on the training dataset
set.seed(123)

bestmtry <- tuneRF(training, training$X87Sr86Sr, stepFactor=1, improve=1e-7, ntree=500)
mtry <- 6
tunegrid <- expand.grid(.mtry=mtry)
RF <- train(X87Sr86Sr ~ ., data = training, method = "rf", tuneGrid=tunegrid,trControl= fitControl)

###Random forest with only Bataille and Bowen 2012
set.seed(123)
training2<-subset(training, select=c("X87Sr86Sr","r.m1"))
mtry <- 6
tunegrid <- expand.grid(.mtry=mtry)
RF2<- train(X87Sr86Sr ~ ., data = training2, method = "rf", tuneGrid=tunegrid,trControl= fitControl)

###Random forest without Bataille and Bowen 2012
set.seed(123)

                  mtry <- 6
tunegrid <- expand.grid(.mtry=mtry)
RF3<- train(X87Sr86Sr ~ ., data = training3, method = "rf", tuneGrid=tunegrid,trControl= fitControl)

####Generalized regression boosting tree model
set.seed(123)
tunegrid <- expand.grid(n.trees = 500, interaction.depth = c(30), shrinkage = c(0.1), n.minobsinnode=c(5))
Boosted <- train(X87Sr86Sr ~ ., data = training, method = "gbm", trControl= fitControl,tuneGrid=tunegrid,metric='RMSE',maximize=FALSE)

####Generalized linear model 
set.seed(123)
GLM<-train(X87Sr86Sr ~ ., data = training, method = "glm", trControl= fitControl)

####Generalized linear and additive models
set.seed(123)
gam<-train(X87Sr86Sr ~ ., data = training, method = 'gamboost', trControl= fitControl)

####Support Vector Machines with Linear Kernel
set.seed(123)
svm<-train(X87Sr86Sr ~ ., data = training, method = 'svmLinear', trControl= fitControl)

####Cubist
set.seed(123)
cubist<-train(X87Sr86Sr ~ ., data = training, method = 'cubist', trControl= fitControl)

####k-Nearest Neighbors
set.seed(123)
knn<-train(X87Sr86Sr ~ ., data = training, method = 'knn', trControl= fitControl)

####Neural Network
set.seed(123)
nnet<-train(X87Sr86Sr ~ ., data = training, method = 'nnet', trControl= fitControl)


##########################SELECT BEST MODEL##################################################
x11()
results <- resamples(list(BB12=RF2, rf_BB12=RF3, rf=RF,gbt=Boosted,glm=GLM,glam=gam,cubist=cubist, nnet=nnet, svmlk=svm))
summary(results)
theme1<-trellis.par.get()
theme1$plot.symbol$col = rgb(.2, .2, .2, .4)
theme1$plot.symbol$pch = 16
theme1$plot.line$col = rgb(1, 0, 0, .7)
theme1$plot.line$lwd <- 2
trellis.par.set(theme1)
trellis.par.set(theme1)
bwplot(results, layout = c(1, 2), scales =list(x =
                                        list(relation = "free",
                                             limits = rep(list(c(0.001, 0.004), c(0, 1), 2)))))
splom(results)


##########################VISUALIZE BEST MODEL##################################################

###Plot variables of importance
par(mfrow=c(1,2))
varImpPlot(RF$finalModel,main='Variable Importance Plot: Base Model')
#plot(RF$finalModel,main='Error vs No. of trees plot: Base Model')
varImpPlot(RF3$finalModel,main='Variable Importance Plot: Base Model')
#plot(RF3$finalModel,main='Error vs No. of trees plot: Base Model')

x11()
par(mfrow = c(3,2))
par(oma = c(1,1,4,1))
partialPlot(RF$finalModel, training, x.var = "r.meanage_geol.t")
partialPlot(RF$finalModel, training, x.var = "r.m1")
partialPlot(RF$finalModel, training, x.var = "r.salt.t")
partialPlot(RF$finalModel, training, x.var = "r.pet")
partialPlot(RF$finalModel, training, x.var = "r.dust.t")
partialPlot(RF$finalModel, training, x.var = "r.elevation")

par(mfrow=c(1,2))
varImpPlot(RF3$finalModel,main='Variable Importance Plot: Base Model')
plot(RF3$finalModel,main='Error vs No. of trees plot: Base Model')

par(mfrow = c(3,2))
par(oma = c(1,1,4,1))
partialPlot(RF3$finalModel, training3, x.var = "r.meanage_geol.t")
partialPlot(RF3$finalModel, training3, x.var = "r.xx")
partialPlot(RF3$finalModel, training3, x.var = "r.salt.t")
partialPlot(RF3$finalModel, training3, x.var = "r.pet")
partialPlot(RF3$finalModel, training3, x.var = "r.dust.t")
partialPlot(RF3$finalModel, training3, x.var = "r.elevation")


par(mfrow = c(2,1))

pred<-as.data.frame(predict(RF,training))
plot(pred$`predict(RF, training)`,training$X87Sr86Sr, pch=17, cex=0.6, xlim=c(0.703,0.730),ylim=c(0.703,0.730),xlab="87Sr/86Srmod",ylab="87Sr/86Srobs",cex.lab=1, cex.axis=1)
lm1<-lm(training$X87Sr86Sr~pred$`predict(RF, training)`)
abline(lm1)

plot(RF$pred$pred,RF$pred$obs,pch=15, cex=0.4, xlim=c(0.703,0.730),ylim=c(0.703,0.730),xlab="87Sr/86Srmod",ylab="87Sr/86Srobs",cex.lab=1, cex.axis=1)
lm2<-lm(RF$pred$obs~RF$pred$pred)
abline(lm2)


##########################VALIDATION USING THE TESTING DATASET##################################################
###predict testing dataset with selected model
testing1<-subset(testing,select=c(-testing$X87Sr86Sr))
pred_RF<-as.data.frame(predict(RF,testing))
pred_qrf1<-as.data.frame(predict(qrf1,testing1,quantile=0.5))
upper<-as.data.frame(predict(qrf1,testing1,quantile=0.975))
lower<-as.data.frame(predict(qrf1,testing1,quantile=0.025))
obs<-testing["X87Sr86Sr"]
qrf1_data<-data.frame(pred_RF,pred_qrf1,upper,lower,obs)
qrf1_data<-qrf1_data[order(qrf1_data$X87Sr86Sr),]
names(qrf1_data)<-c("mean","median","max","min","obs")

par(mfrow = c(1,1))
plot(qrf1_data$median,qrf1_data$obs,pch=19,col="black",xlim=c(0.703,0.730),ylim=c(0.703,0.730),xlab="87Sr/86Srmod",ylab="87Sr/86Srobs",cex.lab=1.5, cex.axis=1.5)
lm1<-lm(qrf1_data$obs~qrf1_data$median)
abline(lm1)

##########################APPLY BEST MODEL SPATIALLY##################################################
###Create a raster brick with all predictors

europe_stack<-stack(r.maxage_geol.t,r.meanage_geol.t,r.m1,r.srsrq1,r.srsrq3,
                    r.salt.t,r.dust.t,r.pet,r.ai,r.bouger,r.map.t,      
                    r.elevation,r.ph)

names(europe_stack)<-c("r.maxage_geol.t","r.meanage_geol.t", "r.m1", "r.srsrq1", "r.srsrq3",        
                      "r.salt.t","r.dust.t","r.pet","r.ai", "r.bouger","r.map.t",         
                       "r.elevation","r.ph")


####Create a grid to apply model extent
europe.grid<-r.m1/r.m1

###Apply model spatially
rf2 <- predict(europe_stack, RF, ext=europe.grid, na.rm=TRUE, overwrite=TRUE, progress='text')
writeRaster(rf2, filename="Output//rf_final", format="GTiff", overwrite=TRUE)

boosted1<- predict(europe_stack, Boosted, ext=europe.grid, na.rm=TRUE, overwrite=TRUE, progress='text')
writeRaster(boosted1, filename="Output//boosted1", format="GTiff", overwrite=TRUE)

qrf_P0.5 <- predict(europe_stack, qrf1, quantile=0.5, ext=europe.grid, na.rm=TRUE, overwrite=TRUE, progress='text')
writeRaster(qrf_P0.5, filename="Output//qrf_median", format="GTiff", overwrite=TRUE)
qrf_P0.975 <- predict(europe_stack, qrf1, quantile=0.975, ext=europe.grid, na.rm=TRUE, overwrite=TRUE, progress='text')
writeRaster(qrf_P0.975, filename="Output//qrf_max", format="GTiff", overwrite=TRUE)
qrf_P0.025 <- predict(europe_stack, qrf1, quantile=0.025, ext=europe.grid, na.rm=TRUE, overwrite=TRUE, progress='text')
writeRaster(qrf_P0.025, filename="Output//qrf_min", format="GTiff", overwrite=TRUE)


x11()
plot(hist(training$X87Sr86Sr))

##########################TESTING SPATIAL CORRELATION OF RESIDUALS##################################################
#extract residuals and add to original dataset
pred_RF_final<-predict(RF,training)
residuals<-training$X87Sr86Sr-pred_RF_final
train<-sr_agg1
train$resid<-residuals
plot(train$X87Sr86Sr,train$resid)

train_p <- SpatialPointsDataFrame(coords = train[,c("X","Y")], data = train,
                                      proj4string = CRS("+proj=eck4 +lon_0=0 +x_0=0 +y_0=0 +ellps=WGS84 +units=m +no_defs"))

bubble(train_p,zcol='resid')
write.csv(train,file="train.csv")

#Moran test on residuals
library(pgirmess)
pgi.cor <- correlog(coords=train[,c("X","Y")], z=train$resid, method="Moran", nbclass=15)
x11()
par(mfrow=c(1,1))
plot(pgi.cor)

library(ncf)
ncf.cor <- correlog(train$X, train$Y, train$resid,
                    increment=2, resamp=500)
par(mfrow=c(1,1))
plot(ncf.cor$p)
